# Supplementary material for: Validation of a Multi-Channel Ambient Sensor to Measure Vital Signs in Patients Within the Ward and at Home
Source: Sensors (Basel). 2025 Feb 13;25(4):1149. doi: 10.3390/s25041149 (PMC11859041; doi:10.3390/s25041149)
Supplement: Supplementary file 1 [file sensors-25-01149-s001.zip]

Archive with 1 entries (1 files):
- sensors-3399117-supplementary.pdf
